# Supplementary material for: The Association between Family History of Lung Cancer and Development of Lung Cancer: Analysis from the KoGES Data in Korea
Source: Cancers (Basel). 2024 May 30;16(11):2063. doi: 10.3390/cancers16112063 (PMC11171290; doi:10.3390/cancers16112063)
Supplement: Supplementary file 1 [file cancers-16-02063-s001.zip]

Archive with 1 entries (1 files):
- cancers-3015691-supplementary.pdf
